# Supplementary material for: 1H NMR-Based Metabolomics in Pediatric Acute Lymphoblastic Leukemia: A Pilot Study of Plasma and Cerebrospinal Fluid Profiles
Source: Metabolites. 2026 Feb 28;16(3):160. doi: 10.3390/metabo16030160 (PMC13027993; doi:10.3390/metabo16030160)
Supplement: Supplementary file 1 [file metabolites-16-00160-s001.zip]

Archive with 1 entries (1 files):
- metabolites-4123740-supplementary.xlsx
