# Supplementary material for: 1H NMR-Based Metabolomics in Pediatric Acute Lymphoblastic Leukemia: A Pilot Study of Plasma and Cerebrospinal Fluid Profiles
Source: Metabolites. 2026 Feb 28;16(3):160. doi: 10.3390/metabo16030160 (PMC13027993; doi:10.3390/metabo16030160)
Supplement: Supplementary file 1 [file metabolites-16-00160-s001.zip › metabolites-4123740-supplementary.xlsx]

## Sheet: Arkusz1
1	12kg / 84cm	preB	S		3b	k															NMR chemical shift [ppm] - 1H NMR (600 MHz, H2O+D2O)	1.37	1.6	3.59	1.06	6.75	2.57	0.96	1.91	2.93	2.41	4.02	1.18	7.2	0.92	0.85	2.44	7.51	8.34	1.06	2.26	5.13	3.15	1.71	4.07	3.36	1.81
2	17kg / 104cm	preB	S		1	m	22	47	32	30	0	2	0	0	1	0	0	1	100	0.001		1.35	1.56	3.55	1.01	6.76	2.55	0.96	1.93	3.03	2.4	4.03	1.1	7.21	0.91	0.83	2.43	7.51	8.34	1.07	2.25	5.12	3.16	0	4.07	3.37	1.81
3	51,6kg / 162cm					k	31	50	9	4	0	5	0	0	1	1	100	0	0	0.001		1.35	1.6	3.56	1.03	6.78	2.53	1.01	1.93	3.03	2.32	4.02	1.18	7.21	0.95	0.86	2.44	7.51	8.34	1.06	2.25	5.13	3.17	1.71	4.07	3.36	1.81
6	66,5kg/ 172cm	B-kom	L/M		2	m																1.35	1.6	3.55	1.06	6.89	2.57	0.96	1.91	3.04	2.41	4.02	1.17	7.2	0.96	0.86	2.44	7.61	8.34	1.07	2.25	5.13	3.17	1.71	4.07	3.36	1.81
7	21,6kg / 122cm	T-kom	H		3	m	29	71	100	7	1	88	0	4	0	35	97.3	1	2.7	0.036		1.37	1.61	3.55	1.03	6.78	2.57	1.03	1.91	3.04	2.41	4.02	1.18	7.3	0.97	0.87	2.44	7.6	8.34	1.06	2.22	5.13	3.16	1.72	4.08	3.36	1.81
8	19,8kg / 107cm	preB	S		1	m	15	56	5	3	0	2	0	0	1	0	0	0	0	0.001		1.37	1.55	3.55	0.99	6.75	2.57	1.04	1.91	3.04	2.41	4.02	1.21	7.2	0.96	0.89	2.44	7.61	8.34	1.07	2.21	5.13	3.17	1.72	4.07	3.36	1.81
11	15,4kg / 101cm	preB	S		2b	m	13	61	1	0	0	1	0	0	0	2	100	0	0	0.002		1.37	1.55	3.55	1	6.75	2.57	1.02	1.92	3.04	2.41	4.06	1.19	7.2	0.96	0.84	2.44	7.61	8.34	1.06	2.21	5.13	3.17	1.7	4.06	3.36	1.81
12	9,2kg / 83cm	preB	H		2	m	26	39	69	14	1	20	0	0	2	4	66.6	2	33.4	0.007		1.37	1.58	3.55	1	6.82	2.56	1.03	1.92	3.03	2.4	4.05	1.17	7.2	0.96	0.83	2.43	7.61	8.34	1.07	2.21	5.13	3.16	1.71	4.05	3.36	1.8
13	57,2kg / 170cm	preB	H		2a	k	18	59	24	18	4	0	0	0	1	1	100	0	0	0.001		1.37	1.58	3.55	1.01	6.74	2.55	1.05	1.91	3.03	2.4	4.02	1.2	7.2	0.96	0.9	2.43	7.61	8.34	1.06	2.15	5.12	3.16	1.71	4.07	3.36	1.8
14	12,7kg / 86cm	preB	H		1	k																1.35	1.57	3.55	1.01	6.74	2.57	1.02	1.91	2.93	2.31	4.02	1.17	7.2	0.97	0.91	2.41	7.57	8.34	1.06	2.26	5.13	3.16	7.71	4.07	3.36	1.81
16	18,2kg / 110cm	preB	H		1	m	14	56	30	25	1	3	1	0	2	2	100	0	0	0.002		1.37	1.55	3.55	1.01	6.74	2.57	1.02	1.91	3.05	2.41	4.02	1.17	7.2	0.97	0.91	2.41	7.6	8.34	1.06	2.26	5.13	3.17	1.7	4.07	3.36	1.81
17	23,8 kg / 110cm	T-kom	S			m	22	74	5	2	0	3	0	0	0	2	100	0	0	0.002		1.37	1.6	3.55	1	6.75	2.57	1.03	1.91	3.05	2.31	4.02	1.18	7.2	0.96	0.86	2.41	7.61	8.34	1.06	2.26	5.13	3.17	1.71	4.07	3.36	1.81
18	17,8kg / 104cm	M4/M5				k	19	66	4	3	0	1	0	0	1	1	100	0	0	0.001		1.37	1.6	3.55	1.03	6.74	2.57	0.96	1.91	3.04	2.31	4.02	1.17	7.21	0.95	0.87	2.41	7.61	8.34	1.06	2.26	5.13	3.17	1.71	4.07	3.36	1.81
19	20,3kg / 112cm	preB	S		1	k	19	53	11	4	1	4	2	0	2	1	100	0	0	0.001		0	1.57	3.55	0.96	6.76	2.57	0.96	1.91	3.05	2.36	4.02	1.18	7.2	0.95	0.88	2.41	7.75	8.34	1.07	2.22	5.12	3.16	1.73	4.07	3.36	1.81
20	60kg / 174cm	B-kom	S		2a	m	27	61	0	0	0	0	0	0	0	0	0	0	0	0		1.35	1.58	3.55	1.04	6.74	2.57	1.02	1.91	3.04	2.31	4.02	1.17	7.21	0.96	0.85	2.41	7.61	8.34	1.06	2.26	5.13	3.17	1.71	4.07	3.36	1.81
26	48,5kg / 160cm	preB	H		3	k																1.35	1.55	3.55	1.01	6.73	2.55	0.96	1.91	3.03	2.31	4.02	1.2	7.21	0.95	0.9	2.43	7.6	8.34	1.06	2.26	5.13	3.16	1.71	4.07	3.36	1.81
29	51kg / 172cm	T-kom	H		3	m																1.35	1.58	3.55	0.99	6.75	2.57	1.02	1.91	3.09	2.31	4.02	1.17	7.21	0.96	0.86	2.44	7.6	8.34	1.06	2.26	5.13	3.17	1.71	4.07	3.36	1.8
30	13kg / 87cm	M7	tn 21		1	m																1.35	1.58	3.55	1	6.76	2.57	1.02	1.91	3.04	2.31	4.02	1.18	7.21	0.96	0.87	2.41	7.61	8.33	1.07	2.26	5.13	3.17	1.71	4.07	3.36	1.81
32	11,9kg / 85cm	preB	M		1	k	21	48	0	0	0	0	0	0	0	0	0	0	0	0		1.37	1.56	3.55	1	6.78	2.57	1.02	1.91	3.04	2.32	4.05	1.17	7.2	0.96	0.86	2.41	7.61	8.34	1.06	2.26	5.13	3.17	1.71	4.05	3.36	1.81
33	17kg / 102 cm	preB	M		1	k	41	52	100	46	2	50	0	2	1	0	0	1	100	0.001		1.35	1.58	3.55	1.01	6.74	2.57	1.03	1.91	3.03	2.31	4.02	1.17	7.21	0.91	0.81	2.43	7.6	8.34	1.06	2.25	5.13	3.16	1.71	4.07	3.36	1.81
35	20kg / 116cm	preB	M		1	m	20.2	43	0	0	0	0	0	0	0	0	0	0	0	0		1.31	1.58	3.55	0.99	6.69	2.57	1.02	1.91	3.04	2.31	4.08	1.21	7.32	0.96	0.89	2.41	7.51	8.34	1.07	2.25	5.13	3.16	1.71	4.08	3.36	1.81
1	2 lata	ALL	preB	S		3b	k																				NMR chemical shift [ppm] - 1H NMR (600 MHz, H2O+D2O)	8.34	1.58	5.19	4	3.29	3.03	2.63	2.28	1.92	1.45	4.15	1.2	1.06	0.9	0.75	3.55	2.42	7.4	7.68	5.67	3.23	8.14
2	3 3/12 lat	ALL	preB	S		1	m	0.87	3.52	9.8	28	79.5	27.8	35	35.9	12.6	87	10.6	10.9	28.8	0.09	5.8	90.8	2.3	1.1	0		8.34	1.58	5.17	4	3.29	2.92	2.57	2.2	1.95	1.42	1.16	1.21	1.08	0.92	0.91	3.55	2.42	7.4	7.68	5.67	3.24	8.14
3	15 10/12 lat	HLH = Zespół hemofagocytowy					k	1.66	3.12	9.9	28.6	91.7	31.7	34.6	50.4	15.2	52	15.4	11.2	40	0.04	75.3	20.5	4.2	0	0		8.34	1.57	5.26	4.01	3.29	2.99	2.57	2.2	1.96	1.46	4.15	1.21	1.02	0.99	0.92	3.55	2.43	7.44	7.64	5.67	3.24	8.12
6	17 2/12 lat	DLBCL = Chłoniak rozlany z dużych komórek B	B-kom	L/M	lymphoma	2	m	8.48	4.14	12.9	34.8	84.1	31.2	37.1	34.6	11.3	228	10.2	9.6	20.7	0.22	88.1	8.5	3.3	0	0.1		8.35	1.59	5.16	4	3.28	2.89	2.58	2.28	2.1	1.42	4.17	1.2	1.11	0.95	0.91	3.55	2.43	7.39	7.68	5.67	3.24	8.13
7	7 6/12 lat	ALL	T-kom	H	radioterapia	3	m	0.29	3.24	9.6	26.9	83	29.6	35.7	41.7	14	49	9.3	10.4	24.9	0.05	41.4	55.2	3.4	0	0		8.34	1.58	5.17	4.01	3.28	3.03	2.5	2.21	1.99	1.42	4.18	1.21	1.06	0.96	0.95	3.55	2.42	7.39	7.68	5.67	3.24	8.13
8	5 lat	ALL	preB	S		1	m	0.34	3.1	8.7	25.4	81.9	28.1	34.3	44.1	15	37	10.1	9.4	19.8	0.03	29.5	58.8	5.9	2.9	2.9		8.34	1.55	5.13	4.01	3.28	3.04	2.57	2.21	1.91	1.43	4.17	1.21	1.04	0.99	0.96	3.55	2.41	7.46	7.68	5.67	3.23	8.13
11	3 4/12 lat	ALL	preB	S		2b	m	0.87	2.85	8.7	23.6	82.8	30.5	36.9	38.9	13	67	13.1	13	43	0.09	6.9	29.9	63.2	0	0		8.34	1.58	5.18	4	3.28	3.03	2.57	2.22	2	1.44	4.14	1.2	1.04	0.92	0.9	3.54	2.42	7.39	7.68	5.67	3.24	8.13
12	1 11/12 lat	ALL, early HR	preB	H	przeszczep	2	m	6.02	2.82	8.4	24	85.1	29.8	35	42.4	13.5	176	9.8	10.2	24.4	0.18	44.3	22.1	33.2	0.2	0.2		8.34	1.58	5.17	4	3.28	3.03	2.56	2.22	1.99	1.45	4.15	1.2	1.04	0.96	0.94	3.55	2.42	7.4	7.64	5.67	3.24	8.13
13	15 10/12 lat	ALL	preB	H		2a	k	61.09	2.57	7.6	23.6	91.8	29.6	32.2	51.9	16.9	79	10.1	9.5	22.6	0.07	1.3	niemozliwe do ozn	niemozliwe do ozn	0	0.1		8.34	1.58	5.16	4	3.28	2.92	2.59	2.22	1.96	1.45	4.14	1.2	1.05	0.91	0.9	3.55	2.43	7.4	7.64	5.67	3.24	8.14
14	2 5/12 lat	ALL	preB	H		1	k																					8.33	1.57	5.19	4	3.24	3.03	2.59	2.22	1.96	1.46	4.15	1.2	1.06	0.92	0.9	3.55	2.43	7.4	7.64	5.67	3.24	8.14
16	2 10/12 lat	ALL	preB	H		1	m	1.57	3.02	8.7	27.4	90.7	28.8	31.8	52.2	18.6	284	11.7	11.3	32.5	0.32	35.7	59.2	4.5	0.6	0		8.34	1.6	5.18	4	3.28	2.92	2.59	2.22	2	1.43	4.17	1.2	1.07	0.92	0.9	3.55	2.42	7.45	7.64	5.68	3.24	8.14
17	5 2/12 lat	Chłoniak limfoblastyczny, stad.3	T-kom	S			m																					8.34	1.58	5.16	4	3.28	3.03	2.59	2.22	1.96	1.43	4.17	1.2	1.04	0.96	0.94	3.55	2.42	7.4	7.64	5.67	3.24	8.12
18	3 9/12 lat	AML (M4 eos: myelomonocytic leukemia with eosinophilia; M5: monocytic leukemia)	M4/M5				k	2.87	3.98	12.3	34.4	86.4	30.9	35.8	38	12	187	9	9.2	17.7	0.17	81.2	16	2.8	0	0		8.33	1.58	5.18	4	3.28	3.08	2.59	2.22	1.97	1.43	4.16	1.2	1.05	0.92	0.91	3.55	2.42	7.4	7.64	5.67	3.24	8.13
19	4 9/12 lat	ALL	preB	S		1	k																					8.34	1.59	5.18	4	3.29	2.99	2.56	2.21	2.01	1.43	4.18	1.21	1.05	0.92	0.91	3.55	2.43	7.4	7.64	5.67	3.24	8.14
20	13 5/12 lat	ALL(Ph+) = ALL+PHL(Philadelphia chromosome)	B-kom	S		2a	m	2.08	2.95	9	25.8	87.5	30.5	34.9	45.7	14.5	91	12.3	11.2	33.1	0.1	42.8	41.8	3.4	11.5	0.5		8.34	1.58	5.16	4	3.29	3.03	2.58	2.25	1.96	1.44	4.18	1.2	1.05	0.95	0.92	3.55	2.43	7.4	7.64	5.67	3.24	8.13
26	13 5/12 lat	ALL	preB	H		3	k
29	17 11/12 lat	ALL	T-kom	H	wznowa, przeszczep	3	m	0.98	2.94	10.3	29.2	99.3	35	35.3	48.1	13.3	169	10.3	10.3	25.4	0.17	68.4	22.4	9.2	0	0
30	2 4/12 lat	AML	M7	tn 21		1	m	1.82	3.05	8.9	25.7	84.3	29.2	34.6	43.6	14.1	24	11.3	10.6	28.5	0.03	13.2	76.9	9.9	0	0		8.34	1.59	5.19	4	3.28	2.99	2.57	2.25	1.96	1.45	4.14	1.2	1.04	1	0.95	3.55	2.43	7.44	7.64	5.67	3.24	8.13
32	2 6/12 lat	ALL	preB	M		1	k	3.62	2.83	8.5	23.7	83.7	30	35.9	35.7	11.6	65	10.9	10.6	29.1	0.07	12.4	72.4	14.6	0.6	0		8.34	1.57	5.19	4.01	3.28	3.08	2.58	2.22	2	1.44	4.14	1.2	1.07	0.91	0.9	3.55	2.43	7.44	7.64	5.68	3.24	8.14
33	3 7/12 lat	ALL	preB	M		1	k																					8.34	1.58	5.19	4	3.29	3.08	2.56	2.22	2	1.45	4.14	1.2	1.07	0.91	0.9	3.55	2.43	7.44	7.64	5.68	3.24	8.14
34	6 7/12 lat	ALL	preB	M		1	m	2.09	3.68	10.6	30.9	84	28.8	34.3	46.7	15.5	428	11	10.7	28.9	0.41	6	83.6	9.9	0	0.5		8.34	1.59	5.17	4	3.29	3.01	2.56	2.22	2	1.45	4.14	1.2	1.07	0.96	0.95	3.55	2.43	7.46	7.64	5.68	3.24	8.14
[truncated: 5 more columns]

## Sheet: Arkusz2
Parametr (jednostka)	ALL (n=14) Median (Q1, Q3)	Kontrola (n=20) Median (Q1, Q3)	Poziom p	Zakres referencyjny						Parametr (jednostka)	ALL (Mediana)	ALL (Q1, Q3)	Kontrola (Mediana)	Kontrola (Q1, Q3)	Wartość p
Wiek (lata)	3,5 (2,5, 6,6)	15,0 (12,5, 16,0)	<0,001	n/a						Wiek (lata)	2026-05-03	(2.5, 6.6)	15.0	(12.5, 16.0)	<0.001
WBC (×10⁹/L)	1,8 (0,9, 3,6)	5,2 (4,4, 6,0)	0.003	5–10						WBC (×10⁹/L)	2026-08-01	(0.9, 3.6)	2026-02-05	(4.4, 6.0)	0.003
Neutrofile (%)	21,0 (6,0, 41,4)	44,7 (39,2, 51,3)	<0,001	50–70						Neutrofile (%)	21.0	(6.0, 41.4)	44.7	(39.2, 51.3)	<0.001
Limfocyty (%)	59,0 (41,8, 83,6)	40,9 (33,5, 46,8)	0.02	20–45						Limfocyty (%)	59.0	(41.8, 83.6)	40.9	(33.5, 46.8)	0.02
HGB (g/dL)	8,7 (8,5, 9,6)	13,7 (13,1, 14,7)	<0,001	9,5–15,5						Monocyty (%)	2026-09-07	(3.4, 33.2)	2026-09-09	(8.6, 11.5)	0.681
PLT (×10⁹/L)	83 (65, 176)	225 (212, 270)	0.006	150–400						HCT (vol%)	2026-06-25	(23.7, 27.4)	41.0	(39, 44)	<0.001
										RBC (×10¹²/L)	3.0	(2.8, 3.2)	2026-08-04	(4.7, 4.9)	<0.001
										HGB (g/dL)	2026-07-08	(8.5, 9.6)	2026-07-13	(13.1, 14.7)	<0.001
Metabolit	ALL Median (ppm)	Kontrola Median (ppm)	Poziom p							MCV (×10¹⁵/L)	83.9	(82.8, 87.5)	86.6	(81.9, 88.9)	0.779
MrĂłwczan (Formate)	5.84	8.33	<0,001							MCH (×10¹²/g)	2026-06-29	(28.8, 30.0)	29.0	(27.3, 30.1)	0.588
Monofosforan guanozyny	5.69	8.13	<0,001							MCHC (g/dL)	35	(34, 36)	34	(33, 34)	0.01
Histamina	5.35	7.66	<0,001							RDW-CV (%)	2026-03-14	(13.0, 15.5)	2026-06-13	(13.1, 15.0)	0.530
Fenyloalanina	5.18	7.46	<0,001							PLT (×10⁹/L)	83	(65, 176)	225	(212, 270)	0.006
Glukoza Î±-H1	3.63	5.17	0.004							MPV (×10¹⁵/L)	2026-07-10	(10.2, 11.2)	2026-04-09	(9.2, 9.9)	0.003
GPC	2.27	3.23	0.035
Myo-inozytol	2.84	4.06	0.014
										Metabolit (Osocze)	ALL (Mediana ppm)	ALL (Q1, Q3)	Kontrola (Mediana ppm)	Kontrola (Q1, Q3)	Wartość p
Metabolit	CSF Median (ppm)	Osocze Median (ppm)	Poziom p (Wilcoxon)							Acetoacetate	1938-01-01	(1.37, 1.40)	1991-01-01	(1.91, 1.92)	0.125
Alanina	1.35	1.44	<0,001							Acetone	1955-01-01	(1.54, 1.55)	2024-02-01	(2.24, 2.24)	0.095
Fenyloalanina	7.2	7.4	<0,001							Alanine	2026-01-01	(1.00, 1.02)	1943-01-01	(1.42, 1.45)	0.193
Walina	1.02	1.05	<0,001							Citrate	1980-01-01	(1.79, 1.81)	1952-02-01	(2.52, 2.52)	0.071
Leucyna	1.01	0.92	<0,001							Citrulline	2021-02-01	(2.19, 2.23)	2014-03-01	(3.14, 3.17)	0.038
Mleczan	4.02	4.15	0.002							Creatinine	2026-12-02	(2.09, 2.12)	2026-02-03	(3.02, 3.03)	0.044
Myo-inozytol	4.07	4.05	<0,001							Formate	1984-05-01	(5.84, 5.84)	1933-08-01	(8.33, 8.33)	<0.001
										Glutamine	1970-01-01	(1.69, 1.70)	1944-02-01	(2.44, 2.44)	0.087
Metabolit	Wartość R²	Równanie regresji	Efekt wieku							Glycerophosphocholine	2027-02-01	(2.27, 2.27)	2023-03-01	(3.23, 3.24)	0.035
Mrówczan	0.73	c = 0,05 * Wiek + 7,6	Silny, dodatni							Glycine	1949-02-01	(2.49, 2.49)	1955-03-01	(3.55, 3.55)	0.025
Glukoza	0.65	c = 0,08 * Wiek + 5,0	Silny, dodatni							Guanosine monophosphate	1969-05-01	(5.69, 5.70)	2013-08-01	(8.13, 8.14)	<0.001
Arginina	0.15	c = -0,02 * Wiek + 1,8	Słaby, ujemny							Histamine	1935-05-01	(5.35, 5.38)	1966-07-01	(7.65, 7.68)	<0.001
Mleczan	0.02	c = 0,01 * Wiek + 1,2	Brak istotnego związku							Lactate	1991-02-01	(2.90, 2.92)	2017-04-01	(4.16, 4.17)	0.013
										Myo-inositol	1984-02-01	(2.83, 2.93)	2026-06-04	(4.05, 4.06)	0.014
										Phenylalanine	2018-05-01	(5.18, 5.21)	1946-07-01	(7.46, 7.46)	<0.001
										Scyllo-inositol	1935-02-01	(2.35, 2.35)	1937-03-01	(3.37, 3.37)	0.031
										UDP-glucose	1997-03-01	(3.97, 3.97)	1967-05-01	(5.67, 5.67)	0.002
										α-H1 glucose	1963-03-01	(3.61, 3.63)	2017-05-01	(5.17, 5.18)	0.004
										β-H2 glucose	1930-02-01	(2.30, 3.31)	2028-03-01	(3.28, 3.28)	0.033
